# Supplementary material for: Digital spatial profiling identifies phospho-JNK as a biomarker for early risk stratification of aggressive prostate cancer
Source: Front Oncol. 2025 Jun 5;15:1572299. doi: 10.3389/fonc.2025.1572299 (PMC12176855; doi:10.3389/fonc.2025.1572299)
Supplement: Supplementary Table 2 — The DSP data after normalization to housekeeping proteins GAPDH and S6. [file Table2.xlsx]

## Sheet: DSP_data
Supplementary Table 2
target_name	P1_1	P2_1	P3_1	P4_1	P5_1	P6_1	P7_1	P1_2	P2_2	P3_2	P4_2	P5_2	P6_2	P7_2	P7_3	P1_3	P6_3	P7_4	P1_4	P2_3	P3_3	P5_3	P8	P9_1	P10	P11_1	P12_1	P9_2	P13_1	P12_2	P13_2	P14_1	P9_3	P11_2	P15	P13_3	P14_2	P9_4	P16_1	P17_1	P18_1	P19	P20	P21_1	P16_2	P22	P17_2	P23	P18_2
ROI_number	3_1	3_2	3_3	3_4	3_5	3_6	3_7	3_8	3_9	3_10	3_11	3_12	3_13	3_14	3_15	3_17	3_18	3_19	3_20	3_21	3_22	3_24	3_26	4_1	4_2	4_3	4_4	4_5	4_6	4_8	4_9	4_10	4_11	4_12	4_13	4_14	4_15	4_16	5_1	5_2	5_4	5_5	5_6	5_7	5_8	5_9	5_10	5_11	5_12
gleason	3	3	3	3	3	3	3	4	4	4	4	4	4	4	4	3	3	3	4	4	4	4	4	3	3	3	4	4	4	3	3	3	4	4	4	4	4	5	3	3	3	3	3	3	4	4	4	4	4
INPP4B	9.11505	8.79224	7.17986	9.85472	7.22396	9.05479	8.53222	9.27504	8.57621	9.06142	7.16287	10.4863	8.59	7.8141	10.6975	6.80068	9.32255	6.79297	7.05719	7.57208	6.60305	7.59623	7.51131	6.3969	7.41877	7.36818	8.75035	9.91773	6.57508	10.4624	7.65178	6.7309	8.99468	6.53832	7.35221	8.24309	9.06759	6.78911	8.27614	8.60899	7.94926	7.36366	6.71935	8.4611	8.9756	8.31355	7.60843	8.08217	7.09114
Phospho-PRAS40 (T246)	4.77453	4.88708	5.05238	5.86213	5.55835	8.06835	4.46441	6.38703	6.2687	7.08004	5.39351	6.35927	6.90656	5.17404	4.80783	4.35326	4.43881	4.4687	4.1306	5.23618	5.93281	6.1451	4.77219	4.40213	5.13337	5.42615	5.77419	5.98597	8.32868	5.99325	6.22525	4.24968	3.92466	6.08833	4.79581	4.3426	4.90475	8.24226	5.54563	5.40719	5.4958	4.32524	5.32946	3.43399	3.73206	4.52023	5.19561	5.56376	5.73078
PLCG1	4.95675	5.24276	4.90741	4.8979	5.93808	5.76038	5.22309	4.79276	5.07882	5.84617	4.99563	5.62252	5.76957	4.51152	5.3677	1.74321	4.17271	5.54794	4.66739	4.33662	4.18189	6.07944	5.10246	5.27058	5.21971	5.03857	5.82401	5.51592	5.24267	7.2171	6.02209	3.39347	4.20504	6.67795	5.87802	4.44412	5.55953	7.70635	4.73283	3.81949	4.55133	4.30276	3.449	3.82655	5.12462	5.49776	5.58818	4.87832	5.70831
Phospho-AKT1 (S473)	5.74529	6.20221	6.25523	7.09236	4.61866	8.0542	6.16607	7.43527	5.0489	7.26182	7.13564	7.39942	7.54647	6.05709	7.25478	4.25707	5.60566	5.95747	4.66002	6.11351	6.67339	6.54094	6.54406	5.4322	5.79059	6.45417	6.93149	6.51391	7.44763	5.84312	5.46369	4.20807	5.23669	5.97906	5.68318	5.1078	5.99439	5.68554	5.81948	5.54859	6.20959	5.48444	6.26003	4.5357	3.89126	6.65671	5.67674	6.05999	6.21191
Phospho-GSK3A (S21)/Phospho-GSK3B (S9)	5.46257	5.41114	5.47293	7.06801	5.90441	6.97969	5.5682	6.71156	7.62416	7.21163	5.529	6.74994	6.08609	5.77458	6.28005	5.70907	5.05111	4.58504	4.72087	4.79997	4.68178	6.22846	5.38421	5.04684	5.64807	5.13512	7.02748	6.69736	6.66512	7.74646	6.7296	4.32894	4.83631	4.74219	4.89786	4.6396	6.26707	6.18562	4.13396	4.50693	4.8577	5.00124	5.88131	3.92628	5.46946	6.50556	6.28665	5.37516	5.46819
Phospho-GSK3B (S9)	8.9086	6.17291	5.79464	8.93043	5.09416	9.54811	5.49903	7.30135	6.5244	8.4064	6.00732	8.55552	7.12438	4.43559	7.37055	1.74208	5.75481	5.2663	5.99983	7.73873	5.97755	5.10235	6.32129	5.69298	6.77755	6.57195	6.76387	8.02295	7.65875	6.98293	2.99639	3.32682	5.86173	7.8066	6.06661	6.50238	7.43336	7.73546	6.36989	7.17117	6.08519	6.65589	7.52811	4.29714	6.98328	8.88589	6.77781	6.97868	7.76188
MET	8.61357	8.57271	8.15385	10.0246	8.32158	8.03395	8.90076	9.92805	7.47619	8.71203	8.1775	9.27979	9.18273	8.26389	10.6745	9.01855	9.35081	8.43864	8.15141	8.87108	9.14341	8.64065	8.39402	9.30649	8.52612	8.86924	9.27733	8.93937	8.16862	10.3664	7.70011	8.33304	9.31839	8.48142	8.27269	9.39349	8.86218	8.70247	8.44349	8.28808	8.63544	7.70381	7.78402	7.65422	7.67006	9.94734	8.27735	8.555	8.23994
Phospho-Tuberin (T1462)	5.05305	6.74645	3.31134	5.50321	6.10632	5.99213	4.92845	7.1574	3.7996	6.36342	4.16387	4.71623	5.04932	4.51141	4.77323	5.91302	5.17855	4.22438	3.33047	4.26939	4.19184	4.89333	4.12691	3.48693	3.31371	4.2321	5.03699	4.34188	4.60355	4.67109	5.61358	2.2404	3.06502	5.51521	3.77042	4.25163	5.04511	7.32122	3.30513	2.99118	4.76238	4.35081	3.9445	3.17005	4.2982	6.13077	3.17679	4.27428	4.88188
Pan-AKT	9.65272	10.0081	9.86056	9.77896	9.22009	9.99739	9.25745	9.41674	9.7943	10.9157	9.97671	9.83667	10.0282	10.4495	10.2241	8.12247	9.62732	9.63128	9.2375	10.1719	8.90174	10.0047	9.65148	8.64028	9.79172	8.86444	9.77755	9.97996	10.2621	10.1102	10.2428	7.69892	9.0731	9.59041	9.88994	9.20401	10.5086	8.74434	8.89641	9.30581	9.65067	9.62717	10.0843	8.43636	8.82029	9.62054	9.53877	10.2716	10.4941
PARP	7.24937	7.67813	8.0581	7.54521	6.95966	7.11741	7.29087	7.06078	7.20933	8.16172	8.41625	8.07463	7.78708	9.23992	8.66485	7.55093	7.86415	8.20242	7.06065	7.4192	6.48849	8.58424	7.71829	7.15602	6.79491	7.02624	7.08209	7.44999	8.18233	8.55269	8.73397	6.53486	7.39499	8.60332	7.67838	7.43089	7.49026	6.43009	6.86043	7.71687	6.81921	7.78319	7.33579	6.35316	5.58515	7.73087	6.52263	6.81277	7.85689
BAD	12.4109	10.5311	10.056	11.662	10.1712	9.63215	11.0714	11.3353	11.2942	10.7811	9.63995	11.828	11.1497	11.2389	12.1566	10.9506	12.1092	11.0471	10.7722	10.2283	10.2753	10.8655	10.2811	10.632	10.7748	11.0671	11.4345	11.4064	10.3929	12.0454	10.5961	11.1767	12.1737	10.7058	10.2634	11.3319	10.5921	10.4923	11.5731	11.6131	10.468	10.0777	9.86771	10.4175	10.3087	11.8757	10.7263	10.6695	10.0761
Neurofibromin	7.66523	7.93997	7.75471	8.26315	7.18358	7.51685	8.28905	7.7387	7.70899	8.16568	8.09761	7.56091	8.39691	8.03355	7.81173	7.35716	7.27833	7.50117	6.32715	7.04368	6.97859	8.0577	7.98283	7.26304	6.88063	6.99167	7.29907	7.27638	7.13865	6.25509	7.63054	6.31952	6.60893	7.43463	7.26273	6.36745	7.53944	8.04799	7.25547	7.69604	7.48813	6.63546	7.39861	6.6554	6.62005	7.90392	6.71276	7.74484	7.92911
p53	13.5769	10.6993	7.18112	11.5058	7.31714	10.0318	12.1373	7.63125	13.037	11.4119	8.75236	12.5357	12.9446	8.03586	13.5391	6.44753	11.3497	7.14793	5.92002	9.729	6.92274	7.43885	8.98388	7.14305	7.20405	6.89214	7.7845	10.6369	7.38759	12.0036	7.77613	7.10516	11.5725	7.32508	6.77098	6.04573	9.9632	6.41488	12.2948	11.3106	8.33772	8.55677	6.97802	8.58009	11.2855	10.759	9.75292	6.88079	7.43394
BCL6	6.45002	6.53609	5.72341	6.19492	3.95254	6.64027	6.11968	7.76916	7.19014	7.2816	6.46953	6.9647	6.93048	6.50179	6.9461	6.46599	6.09903	5.84446	5.52344	6.2114	6.31972	5.92093	6.08893	5.24098	5.37487	6.6052	7.08252	7.00756	5.44674	6.76909	6.07415	5.96552	5.47353	6.54606	5.89336	5.36737	5.74581	6.43696	6.52493	5.61538	6.06284	5.85201	4.89968	4.8622	6.53091	8.31344	6.31639	7.02157	7.73909
BIM	7.28896	5.98802	5.44452	7.23663	5.93285	6.45337	6.08618	6.73239	6.28909	6.63741	5.47583	7.22796	6.73714	6.53517	7.37249	5.62935	6.63505	6.20946	5.72035	6.5638	6.15419	6.58201	6.23485	5.87056	5.98215	6.43714	7.09246	7.11355	6.21156	7.44276	6.94916	5.78296	6.20262	6.4176	5.7432	6.35042	6.68446	5.63864	6.36048	6.00576	5.79954	4.91626	5.68699	5.99463	6.32308	6.11125	6.42406	5.84545	6.61131
GZMA	5.77625	6.01432	4.75419	4.73455	5.33767	6.6194	5.11249	5.32985	6.35287	4.7203	5.53272	6.28451	6.71142	5.92117	6.21935	5.17982	5.6524	5.46518	5.08841	5.41066	5.69066	5.91029	4.62377	4.6377	4.68444	5.45082	5.91022	5.59362	4.64028	5.80735	5.97224	4.70764	5.22669	6.02451	3.84315	4.85779	4.9288	3.88298	5.4654	4.54947	4.79107	4.19424	3.24737	3.69531	3.92299	5.67464	4.47965	5.01772	4.59979
CD95/Fas	5.81411	5.7728	4.84465	6.36245	7.20306	5.9101	5.286	6.76871	6.73284	6.37328	5.03822	6.09541	5.77664	4.94028	6.22615	5.1195	5.24158	5.94276	4.96396	3.95803	5.33168	5.21793	5.13076	4.28145	4.98498	4.47453	5.4738	5.21926	5.02656	5.30054	6.05039	4.92984	5.03062	6.62907	5.79597	4.90981	4.46882	6.82739	5.12833	4.66829	4.73933	4.02445	3.49261	4.22066	4.16823	4.21944	3.30986	5.01504	4.65238
Cleaved Caspase 9	6.06851	6.70279	5.6908	6.74495	6.07194	6.11921	7.38073	6.60844	6.82411	6.99889	5.58892	6.35791	7.07433	7.04533	7.04169	6.08016	5.7092	6.76529	6.12415	7.30011	6.27092	7.16168	6.37374	6.17361	6.08855	6.0277	6.87824	5.7961	6.60019	7.33176	7.27426	5.68833	5.12718	7.7867	6.16121	5.9099	6.85093	7.27905	5.90082	6.85876	5.82545	5.68965	6.07293	5.93356	5.4046	7.83218	5.28319	6.23044	6.51024
BCLXL	8.80265	7.80539	7.80193	8.93272	7.08921	7.71198	8.39454	8.85789	7.96424	8.78035	8.07838	8.87617	8.44611	9.83103	8.84128	9.04162	8.5733	7.94592	7.771	8.08442	8.47092	7.75921	8.10899	8.47583	7.98311	8.68513	9.05249	8.28396	7.60947	8.97509	9.32358	8.90845	8.56976	8.20191	7.73511	8.99722	8.5044	7.88239	8.83374	8.23017	7.93035	7.27007	7.89528	6.79836	8.26185	9.52684	7.53123	7.93873	8.24445
pan-RAS	8.75026	9.51699	7.90501	9.92352	8.47469	8.57955	8.49938	9.68331	8.8192	9.16063	8.24684	10.0077	9.09394	8.3206	10.1665	7.9343	9.2924	7.77221	8.0842	8.36902	8.0904	8.71069	8.66154	8.36713	8.24186	8.19678	8.73919	9.09957	7.66895	10.3082	8.3438	7.58733	8.97852	8.21183	8.19854	8.15294	8.43946	8.40624	9.21363	8.4312	8.81317	8.3033	7.32102	7.39141	9.01445	8.60872	7.77313	8.66735	7.94985
Phospho-JNK (T183/Y185)	-0.0958556	4.31215	3.43807	5.44177	2.63549	3.40265	3.6327	6.61257	6.31366	6.07702	4.27801	4.50437	4.85466	4.64391	4.56721	3.46056	4.65303	3.7135	3.01551	4.46901	5.9714	3.05483	4.66282	2.87083	2.51703	4.28342	3.00585	4.11809	5.30938	5.22491	3.58244	2.0049	4.11858	5.50988	4.19805	5.12077	5.36171	5.31589	3.91828	3.27966	4.95532	4.40624	6.55248	3.36299	5.60661	7.67163	6.2442	5.46722	6.60534
p44/42 MAPK ERK1/2	8.46773	8.25124	7.73462	8.67192	7.06002	7.473	8.05723	8.22974	7.82586	8.45972	7.67167	8.70435	8.26335	7.86357	8.59689	7.45783	7.83389	7.75277	7.03662	7.89923	7.4133	8.16614	8.40514	7.33701	7.27438	8.09217	8.39957	8.39747	7.53605	8.65033	7.39119	6.86449	7.79649	7.83563	7.35918	7.46187	7.89278	7.36153	7.63641	7.547	7.85141	7.37828	7.25184	6.85937	8.04814	7.83632	7.25931	8.08648	7.79448
EGFR	8.13001	8.18617	7.87195	8.50277	7.43913	10.0101	8.12468	8.47862	8.60055	8.9261	8.51579	8.47293	8.35197	8.78361	8.72913	7.38567	8.01153	7.65093	7.79766	7.93298	8.1171	9.40872	8.80994	7.82798	8.19863	7.77519	8.85518	8.8686	8.16852	9.08592	8.80213	6.99409	7.52848	8.31118	8.14297	7.54733	8.17653	7.51646	8.5178	8.56943	7.93181	8.31781	8.42427	7.00548	7.88986	9.45429	8.16179	8.21167	8.57738
Phospho-p38 MAPK (T180/Y182)	1.96594	2.9589	2.67674	3.73803	2.69729	2.97902	2.47211	2.42644	2.17753	1.81688	2.4918	4.22271	5.52409	5.39824	6.74823	6.69293	5.2105	5.32516	5.79537	5.80829	5.90066	4.0288	3.89982	3.21134	2.61653	3.53492	5.91271	4.11068	3.76502	4.73945	4.68194	2.2247	2.68573	2.91353	2.65417	2.19428	2.98775	5.5269	3.11755	1.43162	1.6397	2.95456	4.20034	0.425884	2.55403	2.92717	1.43262	0.722763	3.13772
BRAF	8.59118	8.30062	7.48386	8.79106	7.78572	9.21288	7.78916	9.02506	8.30085	8.70641	7.4713	8.69412	8.18814	7.45498	8.6517	7.13412	7.89079	7.29919	7.32134	7.82064	7.26469	8.58589	6.89466	7.61981	7.63152	7.52525	7.76908	8.10292	8.55021	8.00108	7.30614	7.43706	7.74774	7.58322	7.32386	7.90768	8.30041	6.71854	8.26942	8.48848	7.6591	7.53476	7.34191	7.03397	7.79102	8.58639	7.7262	8.01634	7.05278
Phospho-p44/42 MAPK ERK1/2 (T202/Y204)	4.22914	6.54968	5.12932	5.83977	6.68038	8.69082	4.96977	6.60218	6.00371	6.85061	5.90021	6.59309	6.97908	5.15572	5.96459	3.60313	4.03264	4.78896	3.82105	3.19654	5.80081	5.81079	5.68181	4.39387	4.47713	5.61791	5.87284	6.0522	5.16994	5.92198	6.08686	3.57072	5.76582	4.81372	5.85814	5.23196	5.4729	6.64947	5.18462	3.19753	5.63325	4.94185	5.79335	3.91936	5.52555	6.19825	6.16313	6.54843	8.03329
Phospho-MEK1 (S217/S221)	5.79724	6.69505	6.38229	7.05036	4.55896	8.67527	5.91874	8.09546	5.86367	6.55303	6.25394	7.73399	7.40089	7.35241	7.47601	6.8624	8.05215	6.2024	5.39182	6.52981	6.77899	6.60372	6.54749	5.64147	5.53706	6.27201	6.08908	6.36797	6.46495	6.91582	7.9876	5.83936	7.17459	6.73831	5.62031	5.58694	6.59296	7.58614	6.78651	5.09212	5.97234	5.23409	6.46172	4.40585	5.64091	5.79166	5.71215	6.32422	5.63964
Ki-67	6.34735	8.23127	8.41462	7.44203	7.44311	6.50246	7.5938	8.82434	7.31393	8.04076	8.48772	7.51177	8.75108	8.56393	8.48011	7.07801	6.69579	9.56082	6.94846	8.80892	8.58179	8.43446	8.40799	6.59358	7.01883	7.47625	8.38548	7.33019	7.0112	7.05274	6.99524	6.78785	6.31162	8.24991	7.95402	6.59952	8.3177	8.99591	6.85189	5.96002	7.72845	7.18151	7.45067	6.68257	6.74587	7.72046	6.76648	7.78454	8.0159
PD-1	6.41373	7.82173	8.27444	7.52059	6.90561	6.90494	7.28309	8.55229	6.97328	8.00503	8.09702	7.24144	8.28906	6.57428	7.97103	6.10142	6.25912	7.63189	6.6294	8.08969	7.68097	5.90622	8.272	5.71025	6.91797	7.57154	7.79012	6.45758	5.7854	7.0319	6.78175	5.26561	5.7878	6.66511	7.05344	5.96496	8.44715	8.31018	5.6818	5.12863	7.25266	6.47137	6.16304	6.49478	7.31259	8.27069	7.13229	7.55171	7.81721
CD8	6.60602	8.30893	8.44693	8.05619	6.4379	7.28223	7.72821	8.5327	7.72229	8.19691	8.5632	7.39899	8.99554	6.98061	8.42703	6.55625	6.45922	7.75142	6.38874	8.33409	7.94359	7.0245	9.1391	6.52325	7.07166	8.1827	9.00106	7.30594	6.64546	7.58886	7.81515	6.02563	5.95755	7.07266	7.58413	6.52972	8.16123	7.86659	6.20044	5.94973	7.59132	6.52662	6.69983	6.7592	6.66496	6.16363	6.839	8.11573	7.15845
PanCk	9.50664	8.61493	8.67672	9.73983	8.1259	9.17524	8.84999	10.3679	8.67433	9.60219	9.41586	10.1118	10.379	8.88557	10.5753	8.91393	8.884	8.48859	7.7656	9.3849	9.24469	8.12693	9.93655	8.47475	9.0612	10.3242	9.58319	8.91246	8.07805	9.40171	8.45524	8.12965	8.59052	8.77768	8.74659	8.36544	9.28944	8.99873	7.9708	6.94842	8.93936	7.35839	7.54115	8.12132	9.21678	8.15063	7.90272	8.57137	9.17897
CD4	6.88953	8.57055	8.5341	8.16412	7.35784	7.99572	8.08995	8.6958	7.32414	8.59845	8.90082	8.00242	9.38676	7.5804	8.72234	6.54906	6.80601	8.46855	6.77001	8.10347	8.43786	7.57229	9.69123	6.68656	7.5361	8.25339	9.49455	7.25269	7.12488	7.81637	7.24429	6.2103	6.35697	7.89175	8.20931	6.67159	8.47862	8.92015	6.65928	5.7196	8.0396	6.55825	6.58901	6.67392	6.96507	6.51224	6.95058	7.8484	8.24825
CD3	6.55489	7.84315	8.47129	7.66061	6.92549	7.45929	8.03095	8.78017	7.38815	8.38007	8.55703	7.65864	9.17894	7.27792	8.55613	7.08049	6.48667	8.82271	6.85784	8.32341	8.30113	7.43263	9.83243	6.6284	7.15787	8.38004	9.74121	7.2121	7.07675	7.41007	6.96024	5.55263	6.01457	7.72212	8.66191	6.7184	8.44565	9.02615	6.37161	5.38178	7.61364	6.765	6.43415	6.28118	6.30241	6.36743	6.12442	7.82599	7.72998
GZMB	8.95128	8.7161	8.37872	9.32615	8.73858	8.08971	8.86431	9.04571	8.43534	9.40787	8.57432	8.71568	9.05946	7.90055	9.18835	7.69583	8.32773	8.64483	7.82854	8.70427	8.07534	9.25067	9.13641	8.92472	8.36857	8.84921	9.06197	8.87653	8.3066	8.81342	7.45635	7.48928	7.41427	8.13958	8.05014	7.85582	8.63398	7.86312	7.86731	7.64052	7.92394	7.52743	8.67367	6.94311	8.09122	8.63263	7.99926	8.31826	8.64991
CD11c	7.71406	8.71501	8.91688	8.77303	8.15322	8.45832	8.68837	9.55306	8.93454	9.25802	9.28257	8.69956	9.86948	8.82053	9.32412	7.62246	8.06202	9.65452	7.92763	9.35	9.42049	8.3675	9.78234	7.56699	8.35794	9.00241	9.89477	8.11873	7.9563	8.71713	8.39044	7.53531	7.47544	8.2542	9.75534	7.83545	9.5627	10.3385	8.04562	7.03201	9.41748	7.40092	7.61755	7.41656	7.62332	8.09161	7.62744	8.61802	8.67041
CD68	7.95981	9.4969	9.76632	9.47256	7.93272	10.5479	9.32942	10.0218	9.30156	9.65322	9.90568	8.77878	9.63531	9.04881	9.85144	8.1022	7.92396	9.51953	7.61793	9.86738	9.04136	8.89767	9.69576	7.67814	7.9928	9.15311	10.8912	8.44055	8.04687	8.67289	8.69339	8.62436	7.89088	9.17747	9.50307	7.75426	9.78498	10.3935	8.47467	8.53574	9.64486	7.97907	7.77523	7.40785	7.89285	10.8991	7.717	10.0946	9.45862
CD45	9.12042	10.5071	9.99636	9.69258	8.86864	8.92575	10.1695	10.0295	9.73061	9.98824	10.9346	8.88592	10.9079	8.87166	10.0585	7.64022	7.64651	10.9353	8.53169	9.70266	9.44126	9.0701	11.7625	8.40775	8.55283	10.2702	11.4499	8.55576	9.67608	9.18753	8.2425	7.24259	7.33849	9.96647	10.5789	7.79404	9.70752	10.6974	8.33804	8.1969	9.75186	8.37542	7.97428	8.1004	8.57888	8.69163	7.97469	9.38031	9.21881
Beta-2-microglobulin	7.93019	8.9803	8.9876	10.56	7.07658	6.76678	7.767	10.3178	10.621	9.12045	9.34948	11.0151	12.0082	7.59535	9.12919	7.36582	7.16817	8.29363	7.9149	8.61663	8.2779	8.84465	8.47811	7.06664	8.0932	8.76392	9.48755	8.15501	6.79238	8.87372	7.81622	6.22291	6.66296	8.01302	8.06109	9.01404	9.15074	8.04142	7.98881	7.57818	8.79722	6.72675	6.59735	6.64285	9.93794	7.56811	7.54749	11.5381	8.54733
Fibronectin	12.1534	13.9058	13.3605	13.4245	11.2683	13.2515	13.4281	13.0861	12.178	15.0242	13.8023	14.157	14.32	12.4122	14.764	9.22621	11.7408	12.7742	11.1579	12.63	13.6208	9.60501	13.6311	11.8081	11.5213	13.7566	13.609	12.8519	11.3182	13.4344	11.9728	9.51981	11.25	11.87	12.3654	12.1125	13.1603	13.9009	10.7769	8.29134	12.8481	10.4168	11.2182	10.9758	12.0786	8.93754	11.0196	12.0467	11.6824
SMA	13.9844	16.7952	15.7492	15.7685	15.6958	11.6509	15.9523	17.2377	15.1278	16.728	16.9594	14.8392	17.0603	14.4794	17.1297	11.5039	11.2489	15.9053	14.7455	15.0782	16.3958	11.0845	15.8487	13.8111	15.5203	15.8727	15.5579	14.8879	12.4515	15.9426	14.376	11.6233	10.0103	15.2235	15.825	14.7711	16.86	16.4475	11.596	10.3138	15.7817	14.6854	14.8768	14.7481	14.551	11.8507	14.2367	15.7433	15.5718
HLA-DR	9.72854	9.52125	9.91195	9.51073	8.48776	9.15479	10.1087	10.757	10.4732	10.1219	10.3315	9.47894	10.6891	9.28473	11.0811	8.33108	8.83527	10.1639	8.90465	9.82093	10.0599	8.56758	10.5	8.39664	8.905	10.1974	11.015	8.93738	9.27781	10.7169	8.98828	7.46379	8.83248	9.30069	10.872	8.73809	9.84203	11.48	9.12892	7.80363	10.0701	8.21114	7.98328	8.52738	9.30638	9.45713	9.02147	9.33309	9.22567
CTLA4	4.33959	5.49605	4.56407	6.70048	6.81939	4.84632	4.31737	6.74119	6.31675	6.24711	4.54352	6.06994	6.51505	4.35322	3.98701	3.90683	3.87691	4.2113	3.25533	4.59335	3.49307	3.34368	4.41633	1.96328	3.74698	3.47273	4.55773	4.03254	2.2174	5.51376	5.71929	1.94011	3.50474	6.62563	3.98776	4.13193	5.32134	6.53855	3.82865	2.95008	5.21165	5.47405	5.69829	4.5828	8.55225	8.11383	7.39689	7.27199	7.0789
CD20	6.24374	7.63446	7.56914	7.20847	6.9047	7.08173	7.09455	8.48184	7.26094	7.76845	7.73484	6.9233	8.01081	7.03515	7.59328	5.92369	6.09016	7.07475	6.03664	7.57599	7.30579	6.19094	8.04058	5.92765	6.52915	7.19005	7.39435	6.98874	6.13202	7.36102	6.53798	5.35812	6.05024	7.55815	7.05682	6.55879	7.68241	8.30645	6.21871	5.72543	7.18269	6.12699	5.82845	5.83535	6.67399	6.99268	6.65568	7.19636	6.96222
CD56	6.30869	8.957	8.64458	7.77677	7.84739	7.88737	9.72974	9.28015	6.84879	9.15963	8.92541	8.11677	9.96468	8.01974	9.51775	6.62261	7.11625	8.82126	6.97342	8.42113	9.2435	7.50714	10.0852	7.03844	8.03146	8.66173	9.70305	7.95208	7.16746	8.45963	8.61972	6.39636	6.56261	9.7562	8.70348	7.16708	8.79063	9.77301	7.38993	5.72322	8.59865	6.88637	7.4937	7.22467	7.27482	7.11744	7.29427	8.21343	8.5273
[truncated: 45 more columns]
