# Supplementary material for: Digital spatial profiling identifies phospho-JNK as a biomarker for early risk stratification of aggressive prostate cancer
Source: Front Oncol. 2025 Jun 5;15:1572299. doi: 10.3389/fonc.2025.1572299 (PMC12176855; doi:10.3389/fonc.2025.1572299)
Supplement: Supplementary Table 3 — Overview of histopathological information for each patient and each ROI. [file Table3.xlsx]

## Sheet: Sheet1
Supplementary Table 3
TMA	Patient_ID	Tumor_status	ROI	Gleason
1	P1	Localized	1	3
			2	4
			3	3
			4	4
	P2	Localized	5	3
			6	4
			7	4
	P3	Localized	8	3
			9	4
			10	4
	P4	Localized	11	3
			12	4
	P5	Localized	13	3
			14	4
			15	4
	P6	Advanced	16	3
			17	4
			18	3
	P7	Localized	19	3
			20	4
			21	4
			22	3
	P8	Localized	23	4
2	P9	Advanced	24	3
			25	4
			26	4
			27	5
	P10	Localized	28	3
	P11	Localized	29	3
			30	4
	P12	Localized	31	4
			32	3
	P13	Localized	33	4
			34	3
			35	4
	P14	Localized	36	3
			37	4
	P15	Localized	38	4
3	P16	Advanced	39	3
			40	4
	P17	Localized	41	3
			42	4
	P18	Localized	43	3
			44	4
	P19	Localized	45	3
	P20	Localized	46	3
	P21	Localized	47	3
			48	5
	P22	Localized	49	4
	P23	Localized	50	4
	P24	Localized	51	4
4	P25	Localized	52	3
			53	4
			54	3
			55	4
	P26	Localized	56	3
			57	4
			58	3
			59	4
	P27	Localized	60	3
			61	4
			62	3
	P28	Advanced	63	3
			64	4
			65	3
			66	4
			67	5
	P29	Advanced	68	3
			69	4
			70	3
			71	4
	P30	Localized	72	4
			73	4
	P31	Localized	74	4
			75	3
			76	4
	P32	Localized	77	5
			78	3
			79	4
			80	5
5	P33	Localized	81	4
			82	4
	P34	Localized	83	3
			84	4
	P35	Advanced	85	3
			86	5
			87	3
	P36	Advanced	88	4
			89	5
			90	3
	P37	Advanced	91	3
			92	4
			93	3
	P38	Localized	94	4
